# Supplementary material for: Cytotoxic Effects Induced by Combined Exposure of the Patulin, Ochratoxin A, and Acetamiprid to HK-2 and SK-N-SH Cell Lines
Source: Toxins (Basel). 2025 Nov 18;17(11):563. doi: 10.3390/toxins17110563 (PMC12656219; doi:10.3390/toxins17110563)
Supplement: Supplementary file 1 [file toxins-17-00563-s001.zip]

Archive with 1 entries (1 files):
- toxins-3986470-supplementary.pdf
